# Supplementary material for: Super-Hydrophobic/Icephobic Coatings Based on Silica Nanoparticles Modified by Self-Assembled Monolayers
Source: Nanomaterials (Basel). 2016 Dec 2;6(12):232. doi: 10.3390/nano6120232 (PMC5302704; doi:10.3390/nano6120232)
Supplement: Supplementary file 1 [file nanomaterials-06-00232-s001.zip]

Archive with 1 entries (1 files):
- nanomaterials-156458-supplementary-final.MOV
